# Supplementary material for: Widespread introduced species dominate the urban tree assemblage on the endemic‐rich tropical island of São Tomé
Source: Ecol Evol. 2024 Sep 1;14(9):e70153. doi: 10.1002/ece3.70153 (PMC11366497; doi:10.1002/ece3.70153)
Supplement: Supplementary file 1 — Data S1–S4 [file ECE3-14-e70153-s001.zip]

Archive with 5 entries (5 files):
- Dataset_S1.csv
- Dataset_S2.csv
- Dataset_S3.csv
- Code_S4.R
- ECE3_70153_Legends.docx
