# Supplementary material for: Widespread introduced species dominate the urban tree assemblage on the endemic‐rich tropical island of São Tomé
Source: Ecol Evol. 2024 Sep 1;14(9):e70153. doi: 10.1002/ece3.70153 (PMC11366497; doi:10.1002/ece3.70153)
Supplement: Supplementary file 1 — Data S1–S4 [file ECE3-14-e70153-s001.zip › Dataset_S2.csv]

Taxon	Origin	Realm
Acacia auriculiformis	Introduced	Australasia
Aidia quintasii	Native (Endemic)	Afrotropics
Alangium aff. chinense	Native	Unknown or Hybrid
Albizia chinensis	Introduced	Multiple (excl. Afrotropics)
Albizia falcataria	Introduced	Australasia
Albizia lebbeck	Introduced	Indomalaya
Allophylus africanus	Native	Afrotropics
Allophylus grandifolius	Native	Afrotropics
Amanoa cf. bracteosa	Native	Afrotropics
Anisophyllea cabole	Native	Afrotropics
Annona muricata	Introduced	Neotropics
Annona squamosa	Introduced	Neotropics
Anthocleista scandens	Native	Afrotropics
Anthostema aubryanum	Native	Afrotropics
Antidesma vogelianum	Native	Afrotropics
Artocarpus altilis	Introduced	Oceania
Artocarpus camansi	Introduced	Australasia
Artocarpus heterophyllus	Introduced	Indomalaya
Astropanax mannii	Native	Afrotropics
Aulacocalyx pallens	Native	Afrotropics
Averrhoa bilimbi	Introduced	Australasia
Belonophora coffeoides	Native	Afrotropics
Bertiera racemosa	Native	Afrotropics
Blighia sapida	Native	Afrotropics
Bridelia micrantha	Native	Afrotropics
Campylospermum reticulatum	Native	Afrotropics
Campylospermum vogelii	Native	Afrotropics
Cananga odorata	Introduced	Multiple (excl. Afrotropics)
Carapa gogo	Native (Endemic)	Afrotropics
Cascabela thevetia	Introduced	Neotropics
Casearia barteri	Native	Afrotropics
Cassia siamea	Introduced	Indomalaya
Cassipourea gummiflua	Native	Afrotropics
Castilla elastica	Introduced	Neotropics
Cecropia peltata	Introduced	Neotropics
Cedrela odorata	Introduced	Neotropics
Ceiba pentandra	Introduced	Neotropics
Celtis gomphophylla	Native	Afrotropics
Celtis prantlii	Native	Afrotropics
Cestrum laevigatum	Introduced	Neotropics
Chytranthus mannii	Native (Endemic)	Afrotropics
Cinchona pubescens	Introduced	Neotropics
Cinnamomum burmannii	Introduced	Multiple (excl. Afrotropics)
Cinnamomum verum	Introduced	Indomalaya
Citrus x aurantium	Introduced	Unknown or Hybrid
Cleistanthus libericus	Native	Afrotropics
Coffea canephora	Introduced	Afrotropics
Cola acuminata	Introduced	Afrotropics
Craterispermum cerinanthum	Native	Afrotropics
Crescentia cujete	Introduced	Neotropics
Croton stellulifer	Native (Endemic)	Afrotropics
Cynometra mannii	Native	Afrotropics
Dacryodes edulis	Introduced	Afrotropics
Dialium guineense	Native	Afrotropics
Dicranolepis thomensis	Native (Endemic)	Afrotropics
Diospyros ferrea	Native	Multiple (incl. Afrotropics)
Discoclaoxylon occidentale	Native (Endemic)	Afrotropics
Discoglypremna caloneura	Native	Afrotropics
Dracaena arborea	Native	Afrotropics
Drypetes glabra	Native (Endemic)	Afrotropics
Drypetes henriquesii	Native (Endemic)	Afrotropics
Drypetes principum	Native	Afrotropics
Ehretia cymosa	Native	Afrotropics
Erythrina fusca	Introduced	Multiple (incl. Afrotropics)
Erythrina poeppigiana	Introduced	Neotropics
Erythrina variegata	Introduced	Multiple (incl. Afrotropics)
Eucalyptus torelliana	Introduced	Australasia
Eugenia brasiliensis	Introduced	Neotropics
Eugenia uniflora	Introduced	Neotropics
Euphorbia grandifolia	Native	Afrotropics
Ficus chlamydocarpa	Native	Afrotropics
Ficus exasperata	Native	Multiple (incl. Afrotropics)
Ficus mucuso	Native	Afrotropics
Ficus sur	Native	Afrotropics
Ficus thonningii	Native	Afrotropics
Funtumia africana	Native	Afrotropics
Funtumia elastica	Native	Afrotropics
Gambeya africana	Native	Afrotropics
Gambeya albida	Native	Afrotropics
Glyphaea brevis	Native	Afrotropics
Gmelina arborea	Introduced	Indomalaya
Greenwayodendron aff. suaveolens	Native (Endemic)	Afrotropics
Grevillea robusta	Introduced	Australasia
Grossera elongata	Native (Endemic)	Afrotropics
Hannoa klaineana	Native	Afrotropics
Harungana madagascariensis	Native	Afrotropics
Heisteria parvifolia	Native	Afrotropics
Hevea brasiliensis	Introduced	Neotropics
Homalium henriquesii	Native	Afrotropics
Hymenodictyon biafranum	Native	Afrotropics
Idertia axillaris	Native	Afrotropics
Klaineanthus gabonii	Native	Afrotropics
Lannea welwitschii	Native	Afrotropics
Lasiodiscus rozeirae	Native (Endemic)	Afrotropics
Leea tinctoria	Native (Endemic)	Afrotropics
Lonchocarpus sericeus	Native	Multiple (incl. Afrotropics)
Macaranga monandra	Native	Afrotropics
Maesobotrya glabrata	Native (Endemic)	Afrotropics
Maesopsis eminii	Native	Afrotropics
Mangifera indica	Introduced	Indomalaya
Manihot glaziovii	Introduced	Neotropics
Manilkara obovata	Native	Afrotropics
Margaritaria discoidea	Native	Afrotropics
Memecylon myrianthum	Native	Afrotropics
Mesogyne insignis	Native	Afrotropics
Milicia excelsa	Native	Afrotropics
Millettia barteri	Native	Afrotropics
Millettia griffoniana	Native	Afrotropics
Monodora myristica	Native	Afrotropics
Morinda lucida	Native	Afrotropics
Moringa oleifera	Introduced	Indomalaya
Newbouldia laevis	Native	Afrotropics
Nuxia congesta	Native	Afrotropics
Olea capensis	Native	Afrotropics
Ophiobotrys zenkeri	Native	Afrotropics
Oxyanthus speciosus	Native	Afrotropics
Pachira glabra	Introduced	Neotropics
Pauridiantha floribunda	Native	Afrotropics
Pauridiantha insularis	Native (Endemic)	Afrotropics
Pavetta monticola	Native (Endemic)	Afrotropics
Peddiea thomensis	Native (Endemic)	Afrotropics
Pentaclethra macrophylla	Native	Afrotropics
Persea americana	Introduced	Neotropics
Phyllocosmus aff. sessiliflorus	Native (Endemic)	Afrotropics
Polyscias quintasii	Native (Endemic)	Afrotropics
Pouchetia aff. parviflora	Native (Endemic)	Afrotropics
Protomegabaria stapfiana	Native	Afrotropics
Pseudagrostistachys africana	Native	Afrotropics
Pseudospondias microcarpa	Native	Afrotropics
Psidium guajava	Introduced	Neotropics
Psychotria grumilea	Native (Endemic)	Afrotropics
Psychotria venosa	Native	Afrotropics
Psydrax sanguinolenta sp. nov.	Native	Afrotropics
Psydrax subcordata	Native	Afrotropics
Pycnanthus angolensis	Native	Afrotropics
Rapanea melanophloeos	Native	Afrotropics
Rauvolfia caffra	Native	Afrotropics
Rauvolfia dichotoma	Native (Endemic)	Afrotropics
Rauvolfia vomitoria	Native	Afrotropics
Rhabdophyllum arnoldianum	Native	Afrotropics
Rhabdophyllum calophyllum	Native	Afrotropics
Rinorea chevalieri	Native (Endemic)	Afrotropics
Rothmannia urcelliformis	Native	Afrotropics
Santiria balsamifera	Native (Endemic)	Afrotropics
Scytopetalum klaineanum	Native	Afrotropics
Shirakiopsis elliptica	Native	Afrotropics
Sorindeia grandifolia	Native	Afrotropics
Spondias dulcis	Introduced	Australasia
Spondias mombin	Introduced	Neotropics
Staudtia pterocarpa	Native (Endemic)	Afrotropics
Sterculia dawei	Native	Afrotropics
Strombosia grandifolia	Native	Afrotropics
Strombosia sp. nov. Sao Tome	Native (Endemic)	Afrotropics
Symphonia globulifera	Native	Multiple (incl. Afrotropics)
Synsepalum revolutum	Native	Afrotropics
Synsepalum sp. nov. 1 Sao Tome	Native (Endemic)	Afrotropics
Synsepalum sp. nov. 2 Sao Tome	Native (Endemic)	Afrotropics
Syzygium guineense	Native	Afrotropics
Tabernaemontana stenosiphon	Native (Endemic)	Afrotropics
Tamarindus indica	Introduced	Afrotropics
Tarenna nitiduloides	Native (Endemic)	Afrotropics
Terminalia catappa	Introduced	Multiple (incl. Afrotropics)
Tetrorchidium didymostemon	Native	Afrotropics
Thecacoris manniana	Native (Endemic)	Afrotropics
Theobroma cacao	Introduced	Neotropics
Treculia africana	Native	Afrotropics
Trichilia grandifolia	Native (Endemic)	Afrotropics
Trilepisium madagascariense	Native	Afrotropics
Uapaca vanhouttei	Native	Afrotropics
Vernonia amygdalina	Native	Multiple (incl. Afrotropics)
Vitex sp.	Native	Unknown or Hybrid
Xylopia aethiopica	Native	Afrotropics
Xylopia quintasii	Native	Afrotropics
Xylopia sp. nov. Sao Tome	Native (Endemic)	Afrotropics
Zanthoxylum gilletii	Native	Afrotropics
Zanthoxylum thomense	Native	Afrotropics
Ziziphus abyssinica	Native	Afrotropics
