# Supplementary material for: Widespread introduced species dominate the urban tree assemblage on the endemic‐rich tropical island of São Tomé
Source: Ecol Evol. 2024 Sep 1;14(9):e70153. doi: 10.1002/ece3.70153 (PMC11366497; doi:10.1002/ece3.70153)
Supplement: Supplementary file 1 — Data S1–S4 [file ECE3-14-e70153-s001.zip › Dataset_S3.csv]

alt	pre	rem	slo	clo	top
-0.165957	-0.585658	-0.636422	-0.990536	0.174874	1
-0.042366	-0.535133	-0.694592	-0.821233	0.142264	1
0.034535	-0.511534	-0.726347	-0.754729	0.384507	1
-0.020089	-0.565705	-0.639914	-0.036122	0.142264	3
-0.289852	-0.690854	-0.569022	-0.500733	-0.421415	3
-0.712502	-0.695540	-0.767265	-0.458698	-1.803440	3
-0.732337	-0.761516	-0.786228	-0.438768	-2.068974	3
-0.650859	-0.519427	-0.750704	-0.940824	-1.044103	1
-0.600813	-0.510956	-0.607147	-0.405945	-0.930163	3
0.275308	-0.246316	-0.451091	-0.126656	0.781450	4
-0.057929	-0.266086	-0.429734	1.616646	0.292889	4
-0.650554	-0.775457	-0.789418	-1.023079	-1.449393	1
-0.699990	-0.778523	-0.736763	-0.950503	-1.397761	1
0.795609	-0.247155	0.094758	0.016067	0.931881	4
0.437349	-0.292675	-0.837079	-0.646089	0.648489	1
-0.064948	-0.247155	-0.523446	0.421891	0.480783	2
-0.409781	-0.459960	-0.225389	-0.437440	-0.714901	3
-0.498583	-0.456445	-0.283620	0.797699	-0.736641	3
-0.696328	0.790580	-0.537925	0.179479	0.533579	2
-0.364312	-0.584058	-0.609475	0.261011	-0.722666	3
-0.757666	-0.247235	-0.676553	-0.674704	-0.557483	3
-0.759497	-0.793108	-0.793052	-0.938950	-1.567408	1
0.029347	0.018790	0.455329	0.366503	0.634513	4
-0.716774	-0.602221	-0.785578	-0.083785	-1.001594	3
-0.495226	-0.774497	-0.646058	-0.623228	-1.505295	4
0.030263	-0.524958	-0.583051	-0.033876	-0.405887	3
-0.724403	-0.792099	-0.617467	-0.769775	-0.794096	1
-0.750647	-0.807254	-0.693888	-0.822188	-1.011493	1
0.667136	-0.340761	-0.602422	-0.478113	1.033592	3
0.493499	-0.386856	-0.472275	-0.202949	0.785138	3
-0.556869	-0.774497	-0.731028	-0.682649	-0.898136	1
-0.411917	-0.767235	-0.700737	-0.661983	-0.739747	3
-0.728981	-0.774497	-0.820919	-1.258577	-1.314296	1
-0.624005	-0.774497	-0.643686	-0.756270	-0.765369	1
-0.585860	-0.797780	-0.684641	-0.690976	-0.533220	3
-0.590742	-0.774497	-0.672186	-0.794236	-0.480423	3
-0.779943	-0.853617	-0.838973	-1.194804	-1.239372	1
-0.648723	-0.774497	-0.802860	-1.192963	-0.814283	1
-0.612409	-0.774497	-0.750420	-0.853963	-0.814283	1
-0.689310	-0.852592	-0.853168	-1.237125	-0.885713	1
-0.768957	-0.828491	-0.867765	-1.266402	-1.000623	1
-0.746070	-0.792263	-0.720723	-1.141849	-1.306532	1
-0.743628	-0.797428	-0.751379	-1.221804	-1.037891	1
-0.651469	-0.777351	-0.694156	-0.720999	-0.624837	1
-0.636516	-0.795132	-0.591294	-0.411075	-0.634348	3
-0.690225	-0.802980	-0.654024	-0.559917	-0.689280	3
-0.727150	-0.796167	-0.678528	-0.898348	-0.790990	1
-0.773839	-0.839626	-0.809100	-1.209631	-1.252183	1
-0.702737	-0.787619	-0.673107	-0.532473	-1.037891	3
-0.737830	-0.806099	-0.834851	-1.146035	-1.011493	1
2.366279	-0.166185	0.296160	0.132091	1.331737	4
0.356176	0.292038	0.719720	1.665683	0.749423	4
2.474393	0.156188	0.468645	1.004826	1.277387	5
0.567043	-0.539355	-0.867765	-0.403477	0.711379	3
2.936321	0.501223	2.242394	0.123657	1.328243	4
2.495973	-0.126803	0.810243	0.235920	1.401614	4
2.064168	0.031934	1.251710	1.967545	1.429565	4
2.193862	0.064971	1.342283	2.575904	1.462175	3
-0.115300	1.992293	0.985025	-0.326178	1.074548	4
0.103502	-0.572469	-0.017462	2.808119	0.690998	2
-0.016732	2.075042	1.618606	0.990099	1.286899	4
-0.565109	1.869057	0.380066	0.070152	0.901601	2
0.214886	1.041624	0.269687	1.372019	1.232355	5
0.098314	0.977908	0.336368	1.604047	1.177230	5
-0.014901	1.126997	0.091194	0.570645	1.278358	4
-0.489123	1.219562	-0.280169	0.560563	0.010273	3
-0.414053	1.648746	0.819663	1.374918	0.250963	3
-0.135440	1.762129	0.370346	1.826936	0.497864	4
2.366889	0.598713	2.480176	1.120827	1.476151	5
2.733999	0.478624	2.273627	-0.335629	1.479256	4
-0.475391	2.342333	2.514684	0.083646	1.197805	3
-0.552292	2.357462	2.400970	-0.021004	0.552019	3
-0.313960	2.352193	2.338210	0.664013	0.339474	4
-0.432363	2.386676	1.766109	0.277558	0.359661	4
0.967721	0.438926	0.992928	0.381671	1.363570	4
-0.115300	0.488428	0.443555	2.068339	-0.261473	5
0.903637	0.069272	0.411636	1.383485	1.094153	5
0.250895	0.370385	0.266751	1.466523	1.280493	3
3.038246	0.276830	1.906694	1.523453	1.491679	5
-0.531846	2.254661	1.397187	-0.044444	0.171768	4
-0.454945	2.361727	1.666145	1.209799	0.400229	4
