# Supplementary material for: Widespread introduced species dominate the urban tree assemblage on the endemic‐rich tropical island of São Tomé
Source: Ecol Evol. 2024 Sep 1;14(9):e70153. doi: 10.1002/ece3.70153 (PMC11366497; doi:10.1002/ece3.70153)
Supplement: Supplementary file 1 — Data S1–S4 [file ECE3-14-e70153-s001.zip › Code_S4.R]

# Set working directory: setwd()


###### Load packages ######


library(vegan)
library(ggvegan)
library(ggplot2)
library(ggrepel)
library(ggforce)
library(ggpubr)
library(grid)
library(scico)
library(rcompanion)
library(multcompView)
library(PupillometryR)
library(BiodiversityR)
library(pairwiseAdonis) #remotes::install_github("pmartinezarbizu/pairwiseAdonis/pairwiseAdonis")


###### Prepare data ######


# Dataset S1: Community data (abundance of species per transect) and zone per transect
m.ind.zone<-read.csv("Dataset_S1.csv",header=T)

m.ind.n<-subset(m.ind.zone,zone=="natural")
m.ind.n<-m.ind.n[,-178]

m.ind.r<-subset(m.ind.zone,zone=="rural")
m.ind.r<-m.ind.r[,-178]

m.ind.u<-subset(m.ind.zone,zone=="urban")
m.ind.u<-m.ind.u[,-178]

m.ind<-m.ind.zone[,-178]

Zone<-data.frame(m.ind.zone[,178])
colnames(Zone)<-"zone"
Zone$zone<-factor(Zone$zone,levels=c("urban","rural","natural"))
levels(Zone$zone)<-c("Urban","Rural","Natural")


# Dataset S2: Biogeographic origin and realm of each species
b.or<-read.csv("Dataset_S2.csv",header=T)


# Dataset S3: Environmental variables, continuous data standardised via the function decostand(x,method="standardize")
  # continuous: alt = altitude, pre = precipitation, rem = remoteness, slo = slope, clo = cloud cover
  # categorical: top = topography -> levels: 1 = flat areas,2 = valleys, 3 = middle slopes, 4 = upper slopes, 5 = ridges
df.env.st<-read.csv("Dataset_S3.csv",header=T)
df.env.st$top<-as.factor(df.env.st$top) # only factor


###### Figure 2 ######


# Abundance
ta<-apply(m.ind,1,sum)

df.ta<-data.frame(ta,Zone)

df.ta.r<-subset(df.ta,zone=="Rural")
df.ta.u<-subset(df.ta,zone=="Urban")
df.ta.n<-subset(df.ta,zone=="Natural")

ta.all<-rbind(df.ta.r,df.ta.u,df.ta.n)
ta.all<-ta.all[order(row.names(ta.all)),]
ta.all<-data.frame(ta.all)

w.TA<-pairwise.wilcox.test(ta.all$ta,ta.all$zone,p.adjust.method="BH") # no normal distribution, unequal variance
w.TA<-w.TA$p.value
w.TA1<-fullPTable(w.TA)
l.TA<-multcompLetters(w.TA1,
                      compare="<=",
                      threshold=0.05,
                      Letters=letters,
                      reversed=FALSE)
l.TA<-data.frame(l.TA$Letters)
colnames(l.TA)[1]<-"Letter"
l.TA$zone<-rownames(l.TA)
placement.TA<-ta.all%>%
  group_by(zone)%>%
  summarise(quantile(ta)[4])
colnames(placement.TA)[2]<-"Placement.Value"
l.TA<-left_join(l.TA,placement.TA) 

ab.t.gg<-ggplot(ta.all,aes(x=zone,y=ta),scales="free")+
  geom_flat_violin(aes(fill=zone),alpha=.5,scale="width",color=NA,position=position_dodge(.5))+
  geom_boxplot(aes(fill=zone),width=.1,cex=.5,position=position_dodge(.5))+
  scale_fill_manual(values=scico(3,palette="hawaii",alpha=NULL,begin=0,end=0.8,direction=1))+
  xlab("")+ylab("Abundance")+
  theme_classic(base_size = 8)+
  guides(fill="none")+
  stat_compare_means(label.x.npc=0.725,label.y.npc="bottom",size=2.5)+
  geom_text(data=l.TA,aes(x=zone,y=Placement.Value,label=Letter),
            size=3,color="black",hjust=-1,vjust=-1)
ab.t.gg


# Species richness
sr<-apply(m.ind>0,1,sum)

df.sr<-data.frame(sr,Zone)

df.sr.r<-subset(df.sr,zone=="Rural")
df.sr.u<-subset(df.sr,zone=="Urban")
df.sr.n<-subset(df.sr,zone=="Natural")

sr.all<-rbind(df.sr.r,df.sr.u,df.sr.n)
sr.all<-sr.all[order(row.names(sr.all)),]
sr.all<-data.frame(sr.all)

w.SR<-TukeyHSD(aov(sr.all$sr~sr.all$zone)) # normal distribution, equal variance
l.SR<-multcompLetters(w.SR$`sr.all$zone`[,4])
l.SR<-data.frame(l.SR$Letters)
colnames(l.SR)[1]<-"Letter"
l.SR$zone<-rownames(l.SR)
placement.SR<-sr.all%>%
  group_by(zone)%>%
  summarise(quantile(sr)[4])
colnames(placement.SR)[2]<-"Placement.Value"
l.SR<-left_join(l.SR,placement.SR) 

sr.t.gg<-ggplot(sr.all,aes(x=zone,y=sr),scales="free")+
  geom_flat_violin(aes(fill=zone),alpha=.5,scale="width",color=NA,position=position_dodge(.5))+
  geom_boxplot(aes(fill=zone),width=.1,cex=.5,position=position_dodge(.5))+
  scale_fill_manual(values=scico(3,palette="hawaii",alpha=NULL,begin=0,end=0.8,direction=1))+
  xlab("")+ylab("Species Richness")+
  theme_classic(base_size=8)+
  guides(fill="none")+
  stat_compare_means(label.x.npc=0.725,label.y.npc="bottom",size=2.5,method="anova",aes(label=paste0("ANOVA",", ","p = ", ..p.format..)))+
  geom_text(data=l.SR,aes(x=zone,y=Placement.Value,label=Letter),
            size=3,color="black",hjust=-1,vjust=-1)
sr.t.gg


# Pielou's Evenness Index
H<-diversity(m.ind)
J<-H/log(specnumber(m.ind))

H.n<-diversity(m.ind.n)
J.n<-H.n/log(specnumber(m.ind.n))
round(mean(J.n),3)

H.r<-diversity(m.ind.r)
J.r<-H.r/log(specnumber(m.ind.r))
round(mean(J.r),3)

H.u<-diversity(m.ind.u)
J.u<-H.u/log(specnumber(m.ind.u))
round(mean(J.u),3)

df.ev<-data.frame(J,Zone)
ev.all<-data.frame(df.ev)

w.EV<-pairwise.wilcox.test(ev.all$J,ev.all$zone,p.adjust.method="BH") # no normal distribution, unequal variance
w.EV<-w.EV$p.value
w.EV1<-fullPTable(w.EV)
l.EV<-multcompLetters(w.EV1,
                      compare="<=",
                      threshold=0.05,
                      Letters=letters,
                      reversed=FALSE)
l.EV<-data.frame(l.EV$Letters)
colnames(l.EV)[1] <- "Letter"
l.EV$zone<-rownames(l.EV)
placement.EV<-ev.all%>%
  group_by(zone) %>%
  summarise(quantile(J)[4])
colnames(placement.EV)[2] <- "Placement.Value"
l.EV <- left_join(l.EV, placement.EV)

ev.t.gg<-ggplot(ev.all,aes(x=zone,y=J),scales="free")+
  geom_flat_violin(aes(fill=zone),alpha=.5,scale="width",color=NA,position=position_dodge(.5))+
  geom_boxplot(aes(fill=zone),width=.1,cex=.5,position=position_dodge(.5))+
  scale_fill_manual(values=scico(3,palette="hawaii",alpha=NULL,begin=0,end=0.8,direction=1))+
  xlab("")+ylab("Pielou's Evenness Index")+
  theme_classic(base_size = 8)+
  guides(fill="none")+
  stat_compare_means(label.x.npc=0.725,label.y.npc="bottom",size=2.5)+
  geom_text(data = l.EV, aes(x = zone, y = Placement.Value, label = Letter),
            size = 3, color = "black", hjust = -1, vjust = -1)
ev.t.gg


# Fisher's Alpha Index
alpha<-fisher.alpha(m.ind)

alpha.n<-fisher.alpha(m.ind.n)
round(mean(alpha.n),3)

alpha.r<-fisher.alpha(m.ind.r)
round(mean(alpha.r),3)

alpha.u<-fisher.alpha(m.ind.u)
round(mean(alpha.u),3)

df.fa<-data.frame(alpha,Zone)
fa.all<-data.frame(df.fa)

w.FA<-TukeyHSD(aov(fa.all$alpha~fa.all$zone)) # normal distribution, equal variance
l.FA<-multcompLetters(w.FA$`fa.all$zone`[,4],reversed=T)
l.FA<-data.frame(l.FA$Letters)
colnames(l.FA)[1] <- "Letter"
l.FA$zone<-rownames(l.FA)
placement.FA<-fa.all%>%
  group_by(zone) %>%
  summarise(quantile(alpha)[4])
colnames(placement.FA)[2] <- "Placement.Value"
l.FA <- left_join(l.FA, placement.FA) 

fa.t.gg<-ggplot(fa.all,aes(x=zone,y=alpha),scales="free")+
  geom_flat_violin(aes(fill=zone),alpha=.5,scale="width",color=NA,position=position_dodge(.5))+
  geom_boxplot(aes(fill=zone),width=.1,cex=.5,position=position_dodge(.5))+
  scale_fill_manual(values=scico(3,palette="hawaii",alpha=NULL,begin=0,end=0.8,direction=1))+
  xlab("")+ylab("Fisher's Alpha Index")+
  theme_classic(base_size = 8)+
  guides(fill="none")+
  stat_compare_means(label.x.npc=0.725,label.y.npc="bottom",size=2.5,method="anova",aes(label = paste0("ANOVA",", ","p = ", ..p.format..)))+
  geom_text(data = l.FA, aes(x = zone, y = Placement.Value, label = Letter),
            size = 3, color = "black", hjust = -1, vjust = -1)
fa.t.gg


# Compilation
ab.sr.ev.fa.t.gg<-ggarrange(ab.t.gg,sr.t.gg,
                            ev.t.gg,fa.t.gg,
                            ncol=2,nrow=2,
                            labels=c("(a)","(b)","(c)","(d)"),vjust=1.2,font.label=list(size=8),
                            widths=c(0.5),
                            common.legend=TRUE,legend="bottom",
                            align="v")
ab.sr.ev.fa.t.gg


###### Figure 3 ######


# Average abundance per transect and zone
ab.n<-apply(m.ind.n,2,sum)
av.ab.n<-data.frame(ab.n/31)

ab.r<-apply(m.ind.r,2,sum)
av.ab.r<-data.frame(ab.r/20)

ab.u<-apply(m.ind.u,2,sum)
av.ab.u<-data.frame(ab.u/30)

av.ab.all<-cbind(av.ab.n,av.ab.r,av.ab.u)
av.ab.all<-data.frame(t(av.ab.all))


# Rank-abundance curves on logarithmic scale
Zone3<-data.frame(c("natural","rural","urban"))
names(Zone3)[1]<-"zone3"
Zone3$zone3<-as.factor(Zone3$zone3)

colnames(av.ab.all)<-colnames(m.ind)
RA.data<-rankabuncomp(av.ab.all,y=Zone3,factor='zone3',
                      return.data=TRUE,specnames=c(1:2),legend=FALSE,
                      scale="logabun")

RA.data$Grouping<-factor(RA.data$Grouping,levels=c("urban","rural","natural"))
levels(RA.data$Grouping)<-c("Urban","Rural","Natural")

plotgg.ra<-ggplot(data=RA.data,aes(x=rank,y=abundance)) + 
  geom_line(aes(colour=Grouping),size=1) +
  geom_point(aes(colour=Grouping,shape=Grouping),size=3,alpha=0.7) +
  geom_text_repel(data=subset(RA.data,labelit==TRUE), 
                  aes(colour=Grouping,label=species),size=2,
                  angle=0,show.legend=FALSE,force=1.5,nudge_x=55,nudge_y=0.05,
                  fontface="italic") +
  theme_classic(base_size = 8)+
  scale_colour_manual(values=scico(3,palette="hawaii",alpha=NULL,begin=0,end=0.8,direction=1)) +
  scale_shape_manual(values=c(19,19,19))+
  scale_x_continuous(expand=expansion(mult=0.1))+
  scale_y_continuous(trans="log10",breaks=seq(0,40,by=10))+
  labs(x="Rank",y="Average Abundance",colour="zone",shape="zone")+
  theme(legend.position="bottom")+
  guides(colour=guide_legend(title="Zone"))+
  guides(shape=guide_legend(title="Zone"))
plotgg.ra


# Rényi diversity profiles
Renyi<-renyicomp(av.ab.all,y=Zone3,factor='zone3', 
                     scales=c(0, 0.25, 0.5, 1, 2, 4, 8, Inf),permutations=1000,plotit=F)

renyi.long<-renyicomp.long(Renyi,label.freq=1)

renyi.long$Grouping<-factor(renyi.long$Grouping,levels=c("urban","rural","natural"))
levels(renyi.long$Grouping)<-c("Urban","Rural","Natural")

plotgg.rd <- ggplot(data=renyi.long,aes(x=Scales,y=Diversity,ymax=UPR,ymin=LWR)) + 
  scale_x_discrete()+
  scale_y_continuous(sec.axis=dup_axis(labels=NULL,name=NULL))+
  geom_line(data=renyi.long, 
            aes(x=Obs,colour=Grouping), 
            size=1)+
  geom_point(data=subset(renyi.long,labelit==TRUE), 
             aes(colour=Grouping,shape=Grouping), 
             alpha=0.8,size=3) +
  theme_classic(base_size=8)+
  scale_colour_manual(values=scico(3,palette="hawaii",alpha=NULL,begin=0,end=0.8,direction=1)) +
  scale_shape_manual(values=c(19,19,19))+
  labs(x=expression(alpha),y="Average Diversity",colour="Zone",shape="Zone")
plotgg.rd


# Sample-based species accumulation curves
Accum<-accumcomp(m.ind, y=Zone, factor='zone', 
                 method='exact', conditioned=FALSE, plotit=FALSE)
accum.long <- accumcomp.long(Accum, ci=NA, label.freq=5)
accum.long$Grouping<-factor(accum.long$Grouping,levels=c("Urban","Rural","Natural"))

plotgg2 <- ggplot(data=accum.long, aes(x = Sites, y = Richness, ymax = UPR, ymin = LWR)) + 
  geom_line(aes(colour=Grouping), size=1) +
  geom_point(data=subset(accum.long, labelit==TRUE), 
             aes(colour=Grouping, shape=Grouping), size=3) +
  scale_shape_manual(values=c(19,19,19))+
  geom_ribbon(aes(colour=Grouping, fill=after_scale(alpha(colour, 0.3))),linetype=0,
              show.legend=FALSE)+
  theme_classic(base_size = 8)+
  theme(legend.position="bottom",plot.margin = unit(c(0.2,0.8,0.2,0.2), "cm"),)+
  scale_colour_manual(values = scico(3,palette="hawaii",alpha=NULL,begin=0,end=0.8,direction=1)) +
  labs(x = "Pooled Transects", y = "Expected Mean Species Richness", colour = "Zone", shape = "Zone") +
  scale_x_continuous(expand = expansion(mult = c(0, 0)))+
  scale_y_continuous(expand = expansion(mult = c(0, 0)))+
  coord_cartesian(clip="off")
plotgg2


# Species richness estimator
specp<-specpool(m.ind,pool=Zone$zone)
specp$Grouping<-c("Urban","Rural","Natural")
specp$Sites<-specp$n
specp$Richness<-specp$Species

specp.r<-data.frame(specp$chao,specp$jack1,specp$jack2,specp$boot)
specp.r.mean<-apply(specp.r,1,mean)
specp.r.m<-data.frame(rownames(specp),specp.r.mean,c(33,33,33))
colnames(specp.r.m)<-c("A","B","C")

specp<-data.frame(specp,specp.r.m)

plotgg.r<-plotgg2+
  geom_errorbar(data=specp[2,],aes(x=33.5,ymin=boot,ymax=jack2,colour=Grouping),linewidth=1,alpha=0.6,width=2)+
  ylim(0,160)+
  geom_point(x=33.5,y=86.566,colour="#9B7424",shape=18,size=3,alpha=0.6)

plotgg.ur<-plotgg.r+
  geom_errorbar(data=specp[1,],aes(x=33.5,ymin=boot,ymax=jack2,colour=Grouping),linewidth=1,alpha=0.6,width=2)+
  geom_point(x=33.5,y=96.555,colour="#8C0172",shape=18,size=3,alpha=0.6)

plotgg.urn<-plotgg.ur+
  geom_errorbar(data=specp[3,],aes(x=33.5,ymin=boot,ymax=jack2,colour=Grouping),linewidth=1,alpha=0.6,width=2)+
  geom_point(x=33.5,y=145.972,colour="#61DCA9",shape=18,size=3,alpha=0.6)
plotgg.urn


# Compilation
ggarrange(plotgg.ra,NULL,plotgg.rd,NULL,plotgg.urn,nrow = 1, widths = c(1.5, 0, 1.5, 0, 1.5),
          labels = c("(a)","","(b)","","(c)"),vjust=1.2,font.label = list(size = 8),
          common.legend = TRUE,legend="bottom",align="v")


###### Figure 4 ######


# Relative abundance as per sample size
n.rel<-m.ind.n/31
r.rel<-m.ind.r/20
u.rel<-m.ind.u/30

or.rel<-rbind(r.rel[1,],u.rel[1:3,],r.rel[2,],u.rel[4:5,],r.rel[3:6,],u.rel[6:7,],r.rel[7:13,],
              u.rel[8:9,],r.rel[14:17,],u.rel[10:11,],r.rel[18:19,],u.rel[12:16,],r.rel[20,],
              u.rel[17:30,],n.rel)

# Non-metric multidimensional scaling (NMDS)
m.ind.st<-decostand(m.ind,method="hellinger")
nmds<-metaMDS(m.ind.st,distance="bray",autotransform=F)
scores(nmds)

grp<-Zone$zone

species.scores<-as.data.frame(scores(nmds,"species"))
species.scores$species<-make.cepnames(rownames(species.scores))
species.scores$Origin<-as.factor(b.or$Origin)
species.scores$Realm<-factor(b.or$Realm,levels=c("Afrotropics","Neotropics","Indomalaya","Australasia",
                                                    "Oceania","Multiple (incl. Afrotropics)","Multiple (excl. Afrotropics)",
                                                    "Unknown or Hybrid"))

Abundance<-apply(or.rel,2,sum)
species.scores.ta<-cbind(species.scores,Abundance)
label.sp<-species.scores.ta%>%filter(Abundance>1)

data.scores<-as.data.frame(scores(nmds,"sites"))
data.scores$site<-rownames(data.scores)
data.scores$grp<-grp

grp.n<-data.scores[data.scores$grp=="Natural",][chull(data.scores[data.scores$grp== 
                                                                    "Natural",c("NMDS1","NMDS2")]),]
grp.r<-data.scores[data.scores$grp=="Rural",][chull(data.scores[data.scores$grp== 
                                                                  "Rural",c("NMDS1","NMDS2")]),] 
grp.u<-data.scores[data.scores$grp=="Urban",][chull(data.scores[data.scores$grp== 
                                                                  "Urban",c("NMDS1","NMDS2")]),] 
hull.data<-rbind(grp.n,grp.r,grp.u)

stress<-paste('Stress =',round(nmds$stress,3))
stress


# Structural differences between transects
hull.data$grp<-factor(hull.data$grp,levels=c("Urban","Rural","Natural"))
data.scores$grp<-factor(data.scores$grp,levels=c("Urban","Rural","Natural"))
h.gg.g<-ggplot() + 
  geom_polygon(data=hull.data,aes(x=NMDS1,y=NMDS2,fill=grp,group=grp),alpha=0.3) + 
  geom_point(data=data.scores,aes(x=NMDS1,y=NMDS2,shape=grp,colour=grp),size=2) + 
  scale_colour_manual(values=scico(3,palette="hawaii",alpha=NULL,begin=0,end=0.8,direction=1))+
  scale_fill_manual(values=scico(3,palette="hawaii",alpha=NULL,begin=0,end=0.8,direction=1))+
  scale_shape_manual(values=c(17,17,17))+
  annotate("text", x = -Inf, y = Inf, hjust=2, vjust= 1, label = "(a)", fontface = "bold",size=2.5)+
  coord_equal(clip="off") +
  theme(axis.text.x = element_blank(),
        axis.text.y = element_blank(),
        axis.ticks = element_blank(),
        panel.background = element_rect(fill = "white",colour = NA),panel.border = element_rect(fill = NA,colour = "grey20",linewidth=0.3),
        panel.grid.major = element_blank(),
        panel.grid.minor = element_blank(),
        plot.background = element_blank(),
        text=element_text(size=8),
        legend.justification = "left",
        legend.key=element_blank(),
        legend.key.size = unit(0.5, 'cm'),
        legend.spacing=unit(0.1, 'cm'))+
  guides(fill=guide_legend(title="Zone"))+
  guides(shape=guide_legend(title="Transect"))+
  guides(colour=guide_legend(title="Transect"))
h.gg.g


# Structural differences between species, differentiated by origin and abundance
ss.ta.jit<-mutate(species.scores.ta,jit_NMDS1 = NMDS1 + runif(length(NMDS1), -0.1, 0.1),
                  jit_NMDS2 = NMDS2 + runif(length(NMDS2), -0.1, 0.1)) # Jitter to avoid overlap

s.gg<-ggplot(data=hull.data,aes(x=NMDS1,y=NMDS2))+
  annotate("text", x = -Inf, y = Inf, hjust=2, vjust= 1, label = "(b)", fontface = "bold",size=2.5)+
  coord_equal(clip="off") +
  theme(axis.text.x = element_blank(),
        axis.text.y = element_blank(),
        axis.ticks = element_blank(),
        panel.background = element_rect(fill = "white",colour = NA),panel.border = element_rect(fill = NA,colour = "grey20",linewidth=0.3),
        panel.grid.major = element_blank(),
        panel.grid.minor = element_blank(),
        plot.background = element_blank(),
        text=element_text(size=8),
        legend.justification = "left",
        legend.key=element_blank(),
        legend.key.size = unit(0.5, 'cm'),
        legend.spacing=unit(0.1, 'cm'))+
  geom_mark_hull(aes(fill=grp,label=grp),colour="darkgrey",alpha=0,expand=unit(0,"mm"),radius=unit(0,"mm"),
                 label.fontsize = 8,label.buffer = unit(1, "mm"),label.minwidth = unit(5, "mm"),
                 label.margin = margin(1, 1, 1, 1, "mm"),con.type="none",con.size=0.25)+
  scale_colour_manual(values=scico(3,palette="hawaii",alpha=0.5,begin=0,end=0.8,direction=1),guide="none")+
  guides(fill="none")
s.gg

label.sp.m.o<-subset(ss.ta.jit,species %in% c("Pycnango","Tabesten","Theocaca","Tetrdidy","Artoalti","Cedrodor",
                                              "Grevrobu","Eucatore","Dracarbo"))

ss.ta.jit$Origin<-factor(ss.ta.jit$Origin)
ss.ta.jit$Origin<-factor(ss.ta.jit$Origin,levels=c("Introduced","Native","Native (Endemic)"))
levels(ss.ta.jit$Origin)<-c("Introduced", "Native: Non-Endemic", "Native: Endemic")

s.p.gg1<-s.gg +
  ggnewscale::new_scale_colour()+
  geom_point(data=ss.ta.jit,aes(x=jit_NMDS1,y=jit_NMDS2,colour=Origin,size=Abundance)) + # add the point markers
  scale_colour_manual(values=scico(3,palette="lapaz",alpha=0.9,begin=0.2,end=0.8,direction=-1))+
  theme(legend.position="right")+
  guides(colour=guide_legend(order=1),size=guide_legend(title="Relative Abundance",order=2,override.aes=list(colour="black",shape=1)))+
  geom_text_repel(data=label.sp.m.o, 
                  aes(jit_NMDS1,y=jit_NMDS2,label=row.names(label.sp.m.o)),colour="black",
                  nudge_x=0.2, nudge_y=0.2, show.legend=FALSE,
                  fontface = "italic",alpha=0.9,size=2.5,max.overlaps=Inf,
                  min.segment.length = unit(0, 'lines'))
s.p.gg1


# Structural differences between species, differentiated by realm
s.range.gg<-ggplot(data=hull.data,aes(x=NMDS1,y=NMDS2)) + 
  annotate("text", x = -Inf, y = Inf, hjust=2, vjust= 1, label = "(c)", fontface = "bold",size=2.5)+
  coord_equal(clip="off") +
  theme(axis.text.x = element_blank(), 
        axis.text.y = element_blank(),
        axis.ticks = element_blank(), 
        panel.background = element_rect(fill = "white",colour = NA),panel.border = element_rect(fill = NA,colour = "grey20",linewidth=0.3),
        panel.grid.major = element_blank(),  
        panel.grid.minor = element_blank(), 
        plot.background = element_blank(),
        text=element_text(size=8),
        legend.justification = "left",
        legend.key=element_blank(),
        legend.key.size = unit(0.5, 'cm'),
        legend.spacing=unit(0.1, 'cm'))+
  geom_mark_hull(aes(fill=grp,label=grp),colour="darkgrey",alpha=0,expand=unit(0,"mm"),radius=unit(0,"mm"),
                 label.fontsize = 8,label.buffer = unit(1, "mm"),label.minwidth = unit(5, "mm"),
                 label.margin = margin(1, 1, 1, 1, "mm"),con.type="none",con.size=0.25)+
  guides(fill="none")
s.range.gg

label.sp.m.u<-subset(ss.ta.jit,species %in% c("Alanchin","Vitesp"))
label.sp.m<-subset(ss.ta.jit,species %in% c("Hevebras","Chytmann","Cincpube",
                                            "Diosferr","Sympglob"))

s.range.p.gg1<-s.range.gg +
  ggnewscale::new_scale_colour()+
  geom_point(data=subset(ss.ta.jit,Realm %in% "Unknown or Hybrid"),aes(x=jit_NMDS1,y=jit_NMDS2,color=Realm),
             shape=19,size=2) + # add the point markers
  scale_color_manual(values=c("Unknown or Hybrid"="#666666E6",alpha=0.9))+
  guides(colour=guide_legend(title="",order=2))+
  geom_text_repel(data=label.sp.m.u, 
                  aes(x=jit_NMDS1,y=jit_NMDS2,label=row.names(label.sp.m.u)),colour="black",
                  nudge_x=0.2, nudge_y=0.2, show.legend=FALSE,
                  fontface = "italic",alpha=0.9,size=2.5,max.overlaps=Inf,
                  min.segment.length = unit(0, 'lines'))
s.range.p.gg1

data.ne.m<-subset(ss.ta.jit,Realm %in% c("Afrotropics","Neotropics","Indomalaya","Australasia",
                                         "Oceania","Multiple (incl. Afrotropics)","Multiple (excl. Afrotropics)"))
s.range.p.gg2<-s.range.p.gg1 +
  ggnewscale::new_scale_colour()+
  geom_point(data=data.ne.m,
             aes(x=jit_NMDS1,y=jit_NMDS2,color=Realm,shape=Realm),shape=19,size=2) + # add the point markers
  scale_color_manual(values=palette.colors(palette="Dark 2",alpha = 0.9))+
  theme(legend.position="right")+
  guides(color=guide_legend(title="Realm",order=1))+
  geom_text_repel(data=label.sp.m, 
                  aes(x=jit_NMDS1,y=jit_NMDS2,label=row.names(label.sp.m)),colour="black",
                  nudge_x=0.2, nudge_y=0.2, show.legend=FALSE,
                  fontface = "italic",alpha=0.9,size=2.5,max.overlaps=Inf,
                  min.segment.length = unit(0, 'lines'))
s.range.p.gg2


# Structural differences between transects, with fitted vectors of environmental variables
en1<-envfit(nmds,df.env.st,permutations=999,na.rm=TRUE)
env.scores.v<-as.data.frame(scores(en1,display="vectors"))
env.scores.v<-cbind(env.scores.v,pval=en1$vectors$pvals)
env.scores.f<-as.data.frame(scores(en1,display="factors"))
env.scores.f<-cbind(env.scores.f,pval=en1$factors$pvals)
env.scores<-rbind(env.scores.v,env.scores.f)
env.scores<-cbind(env.scores,env.variables=rownames(env.scores))
sig.env.scrs<-subset(env.scores,pval<=0.05)

h.env.gg<-ggplot() + 
  geom_polygon(data=hull.data,aes(x=NMDS1,y=NMDS2,fill=grp,group=grp),alpha=0.3) +
  scale_fill_manual(values=scico(3,palette="hawaii",alpha=NULL,begin=0,end=0.8,direction=1))+
  annotate("text", x = -Inf, y = Inf, hjust=2, vjust= 1, label = "(d)", fontface = "bold",size=2.5)+
  coord_equal(clip="off") +
  theme(axis.text.x = element_blank(), 
        axis.text.y = element_blank(), 
        axis.ticks = element_blank(),  
        panel.background = element_rect(fill = "white",colour = NA),panel.border = element_rect(fill = NA,colour = "grey20",linewidth=0.3), 
        panel.grid.major = element_blank(), 
        panel.grid.minor = element_blank(),  
        plot.background = element_blank(),
        text=element_text(size=8),
        legend.justification = "left",
        legend.key=element_blank(),
        legend.key.size = unit(0.5, 'cm'),
        legend.spacing=unit(0.1, 'cm'))

sig.env.scrs$env.variables<-c("altitude","precipitation","remoteness","slope","cloud cover",
                              "flat areas","valleys","middle slopes","upper slopes","ridges")
h.env.gg<-h.env.gg+
  geom_segment(data = sig.env.scrs, aes(x = 0, xend=NMDS1, y=0, yend=NMDS2), arrow = arrow(length = unit(0.25, "cm")), colour = "grey10", lwd=0.3) + 
  ggrepel::geom_text_repel(data = sig.env.scrs, aes(x=NMDS1, y=NMDS2, label = env.variables), cex = 2.5, direction = "both", segment.size = 0.25)+ 
  guides(fill=guide_legend(title="Zone"))+
  guides(shape=guide_legend(title="Transect"))+
  guides(colour=guide_legend(title="Transect"))
h.env.gg


# Compilation
gA = ggplotGrob(h.gg.g)
gB = ggplotGrob(s.p.gg1)
gC = ggplotGrob(s.range.p.gg2)
gD = ggplotGrob(h.env.gg)
g <- rbind(gA, gB, gC, gD, size = "first")
g$widths <- unit.pmax(gA$widths, gB$widths, gC$widths, gD$widths)
grid.newpage()
grid.draw(g)


###### Permutation tests ######


# Analysis of similarity (ANOSIM)
distance<-vegdist(m.ind.st)

ANOSIM<-with(Zone,anosim(distance,Zone$zone))

summary(ANOSIM)


# Permutational multivariate analysis of dispersion (PERMDISP)
bd<-betadisper(distance,Zone$zone)
anova(bd)

permutest(bd,pairwise=T)


# Permutational multivariate analysis of variance (PERMANOVA)
adonis2(m.ind.st~zone,data=Zone,permutations=999)

Z<-Zone$zone
m.ind.st.zone<-cbind(m.ind.st,Z)
pairwise.adonis2(m.ind.st.zone[,1:177]~Z,data=m.ind.st.zone)
